# Supplementary material for: Surgical versus Nonsurgical Multimodality Treatment in an Idiopathic Frozen Shoulder: A Retrospective Study of Clinical and Functional Outcomes
Source: J Clin Med. 2021 Nov 5;10(21):5185. doi: 10.3390/jcm10215185 (PMC8584489; doi:10.3390/jcm10215185)
Supplement: Supplementary file 1 [file jcm-10-05185-s001.zip]

Archive with 1 entries (1 files):
- Database.xlsx
