# Supplementary material for: Surgical versus Nonsurgical Multimodality Treatment in an Idiopathic Frozen Shoulder: A Retrospective Study of Clinical and Functional Outcomes
Source: J Clin Med. 2021 Nov 5;10(21):5185. doi: 10.3390/jcm10215185 (PMC8584489; doi:10.3390/jcm10215185)
Supplement: Supplementary file 1 [file jcm-10-05185-s001.zip › Database.xlsx]

## Sheet: Arkusz1
Consecutive number in a given group	Studied group (1, Group I; 2, Group II)	Age (years)	Sex; M, man; W, woman	Involved limb; R, right; L, left	Duration of symptoms at baseline (months)	Quick DASH_baseline (points)	Quick DASH_3 months from baseline (points)	Quick DASH_6 months from baseline (points)	Quick DASH_12 months from baseline (points)	VAS_baseline (mm)	VAS_3 months from baseline (mm)	VAS_6 months from baseline (mm)	VAS_12 months from baseline (mm)	Involved shoulder forward flexion_baseline (degrees)	Uninvolved shoulder forward flexion_baseline (degrees)	Involved shoulder forward flexion_3 months from baseline (degrees)	Uninvolved shoulder forward flexion_3 months from baseline (degrees)	Involved shoulder forward flexion_6 months from baseline (degrees)	Uninvolved shoulder forward flexion_6 months from baseline (degrees)	Involved shoulder forward flexion_12 months from baseline (degrees)	Uninvolved shoulder forward flexion_12 months from baseline (degrees)	Involved shoulder abduction_baseline (degrees)	Uninvolved shoulder abduction_baseline (degrees)	Involved shoulder abduction_3 months from baseline (degrees)	Uninvolved shoulder abduction_3 months from baseline (degrees)	Involved shoulder abduction_6 months from baseline (degrees)	Uninvolved shoulder abduction_6 months from baseline (degrees)	Involved shoulder abduction_12 months from baseline (degrees)	Uninvolved shoulder abduction_12 months from baseline (degrees)	Involved shoulder external rotation_baseline (degrees)	Uninvolved shoulder external rotation_baseline (degrees)	Involved shoulder external rotation_3 months from baseline (degrees)	Uninvolved shoulder external rotation_3 months from baseline (degrees)	Involved shoulder external rotation_6 months from baseline (degrees)	Uninvolved shoulder external rotation_6 months from baseline (degrees)	Involved shoulder external rotation_12 months from baseline (degrees)	Uninvolved shoulder external rotation_12 months from baseline (degrees)	Involved shoulder internal rotation_baseline (degrees)	Uninvolved shoulder internal rotation_baseline (degrees)	Involved shoulder internal rotation_3 months from baseline (degrees)	Uninvolved shoulder internal rotation_3 months from baseline (degrees)	Involved shoulder internal rotation_6 months from baseline (degrees)	Uninvolved shoulder internal rotation_6 months from baseline (degrees)	Involved shoulder internal rotation_12 months from baseline (degrees)	Uninvolved shoulder internal rotation_12 months from baseline (degrees)
1	1	55	M	L	3	61	30	10	0	40	25	13	0	80	170	150	170	160	170	161	170	61	160	120	160	155	160	155	160	5	70	60	70	68	70	69	70	8	60	61	60	60	60	60	60
2	1	51	W	L	6	63	20	5	0	41	25	14	10	81	169	149	169	161	169	162	169	62	160	130	160	156	160	156	160	6	69	60	69	67	69	68	69	9	59	61	59	58	59	59	59
3	1	48	W	L	3	32	15	5	0	42	25	11	0	82	168	148	168	162	168	163	168	63	161	115	161	155	161	157	161	7	68	56	68	66	68	67	68	10	58	57	58	57	58	58	58
4	1	51	M	L	3	69	30	5	5	44	23	12	0	83	167	147	167	163	167	164	167	64	162	113	162	155	162	158	162	8	67	55	67	65	67	66	67	11	57	55	57	56	57	57	57
5	1	51	M	L	5	51	5	5	0	45	24	17	0	84	166	146	166	164	166	165	166	65	163	114	163	158	163	159	163	9	66	55	66	64	66	65	66	12	56	55	56	55	56	55	56
6	1	53	W	R	3	61	0	0	0	48	25	15	7	85	165	145	165	165	165	166	165	60	164	128	164	160	164	160	164	10	65	55	65	63	65	64	65	13	55	55	55	50	55	55	55
7	1	51	M	R	4	75	0	0	10	50	26	14	8	86	164	144	164	155	164	160	164	60	165	130	165	165	165	162	165	10	64	55	64	62	64	63	64	14	54	54	54	53	54	54	54
8	1	48	W	L	3	74	10	0	5	55	27	13	10	87	163	143	163	156	163	160	163	65	166	126	166	164	166	163	166	10	63	50	63	62	63	63	63	15	53	53	53	50	53	50	53
9	1	49	M	L	6	74	15	0	5	52	30	12	10	88	162	142	162	157	162	160	162	64	167	137	167	167	167	167	167	11	62	48	62	60	62	62	62	16	52	50	52	50	52	50	52
10	1	48	W	L	3	60	0	0	0	56	29	11	12	89	161	141	161	158	161	160	161	70	168	135	168	165	168	168	168	12	61	52	61	60	61	60	61	17	51	51	51	50	51	50	51
11	1	47	W	R	3	70	10	10	0	40	29	14	10	90	160	140	160	159	160	160	160	71	169	132	169	165	169	165	169	13	60	45	60	60	60	60	60	16	50	46	50	50	50	50	50
12	1	53	M	R	6	70	5	0	5	41	24	15	9	89	161	139	161	161	161	161	161	72	170	135	170	170	170	169	170	14	61	45	61	59	61	60	61	15	51	45	51	50	51	50	51
13	1	47	W	R	6	60	10	5	0	45	24	16	8	89	162	138	162	162	162	163	163	73	170	125	170	170	170	170	170	13	62	60	62	59	62	61	62	14	52	50	52	51	52	52	52
14	1	46	M	L	6	65	10	5	0	50	22	12	7	86	163	137	163	163	163	164	164	74	170	134	170	170	170	168	170	14	63	60	63	59	63	60	63	13	53	50	53	53	53	53	53
15	1	49	W	R	6	60	0	10	0	59	22	15	10	86	164	136	164	164	164	165	165	75	170	130	170	167	170	169	170	15	64	50	64	61	64	62	64	12	54	50	54	54	54	54	54
16	1	55	M	L	3	62	10	10	0	40	25	15	7	85	165	145	165	165	165	166	165	66	164	128	164	160	164	160	164	10	65	55	65	63	65	64	65	13	55	55	55	50	55	55	55
17	1	51	W	L	5	60	15	5	0	41	26	14	8	86	164	144	164	155	164	161	164	67	165	130	165	165	165	162	165	10	64	55	64	62	64	63	64	14	54	54	54	53	54	54	54
18	1	48	M	L	3	50	10	5	0	42	27	13	10	87	163	143	163	156	163	162	163	68	166	126	166	164	166	163	166	10	63	50	63	62	63	63	63	15	53	53	53	50	53	50	53
19	1	51	W	L	4	70	10	5	0	44	30	12	10	88	162	142	162	157	162	160	162	69	167	137	167	167	167	167	167	11	62	48	62	60	62	62	62	16	52	50	52	50	52	50	52
20	1	51	M	R	5	55	5	5	0	45	29	11	12	89	161	141	161	158	161	161	161	70	168	135	168	165	168	168	168	12	61	52	61	60	61	60	61	17	51	51	51	50	51	50	51
21	1	53	W	R	3	60	0	0	0	48	29	14	10	90	160	140	160	159	160	160	160	71	169	132	169	165	169	165	169	13	60	45	60	60	60	60	60	16	50	46	50	50	50	50	50
22	1	51	M	L	3	50	0	0	0	50	24	15	9	89	161	139	161	161	161	165	165	72	170	135	170	170	170	169	170	14	61	45	61	59	61	60	61	15	51	45	51	50	51	50	51
23	1	48	M	L	4	50	10	0	0	55	24	16	8	89	162	138	162	162	162	165	165	73	170	125	170	170	170	170	170	13	62	60	62	60	62	61	62	14	52	50	52	51	52	52	52
24	1	49	W	L	4	65	15	0	0	52	22	12	7	86	163	137	163	163	163	164	164	74	170	134	170	170	170	168	170	14	63	60	63	59	63	60	63	13	53	50	53	53	53	53	53
25	1	48	W	R	5	62	0	0	0	56	22	15	10	86	164	136	164	164	164	165	165	73	170	130	170	167	170	169	170	15	64	50	64	61	64	62	64	12	54	50	54	54	54	54	54
26	1	47	W	R	5	62	10	10	0	40	25	15	10	90	160	140	160	159	160	160	160	71	169	132	169	165	169	165	169	13	60	45	60	64	64	60	60	16	50	46	50	50	50	50	50
27	1	53	W	R	5	71	5	0	5	41	26	14	9	89	161	139	161	161	161	161	161	71	170	135	170	170	170	169	170	14	61	45	61	59	61	60	61	15	51	45	51	50	51	50	51
28	1	47	W	L	5	42	10	5	0	45	27	13	8	89	162	138	162	162	162	163	163	70	170	125	170	170	170	170	170	13	62	60	62	59	62	61	62	14	52	50	52	51	52	52	52
29	1	46	M	R	5	60	10	5	0	50	30	12	7	86	163	137	163	163	163	164	164	71	170	134	170	170	170	168	170	14	63	60	63	59	63	60	63	13	53	50	53	53	53	53	53
30	1	49	W	R	3	60	0	10	0	59	29	11	10	86	164	136	164	164	164	165	165	70	170	130	170	167	170	169	170	15	64	50	64	62	64	62	64	12	54	50	54	54	54	54	54
1	2	44	W	R	6	71	59	20	10	59	20	15	12	80	170	110	170	160	165	160	170	76	160	100	160	155	160	160	160	5	65	30	64	59	65	60	65	8	55	30	55	53	55	55	55
2	2	55	W	R	4	62	58	20	10	58	20	15	14	81	169	109	169	159	169	161	169	61	160	101	160	156	160	160	160	6	66	31	66	50	66	64	66	9	56	32	56	54	56	55	56
3	2	53	W	L	6	55	40	27.2	10	57	23	14	12	82	168	108	168	160	168	162	168	62	161	107	161	155	161	160	161	7	67	32	67	50	67	65	67	10	57	34	57	55	57	56	57
4	2	54	W	R	4	65	60	31	0	41	22	15	3	83	167	107	167	159	167	163	167	63	162	106	162	155	162	160	162	8	68	33	68	50	68	66	68	11	58	35	58	57	58	58	58
5	2	50	W	L	6	62	60	20	0	42	22	16	4	84	166	106	166	150	166	164	166	64	163	100	163	158	163	160	163	9	65	34	65	52	65	65	65	12	59	35	59	55	59	58	59
6	2	55	W	L	6	65	60	11.4	10	43	23	18	7	85	165	105	165	150	165	165	165	65	164	100	164	160	164	163	164	10	69	35	69	55	69	68	69	13	60	35	60	60	60	60	60
7	2	41	W	L	4	60	50	34	0	47	29	19	2	86	164	105	164	145	164	155	164	66	165	101	165	165	165	165	165	10	69	36	69	61	69	68	69	14	59	39	59	54	59	55	59
8	2	55	W	L	3	63	40	20	0	48	30	12	5	87	163	105	163	150	163	156	163	67	166	105	166	164	166	165	166	10	68	37	68	55	68	66	68	15	58	35	58	53	58	53	58
9	2	53	W	R	6	75	60	33	0	40	26	10	8	88	162	104	162	157	162	157	162	68	167	102	167	167	167	165	167	11	67	38	67	55	67	65	67	16	60	35	57	52	57	52	57
10	2	54	M	R	3	71	60	27.5	10	41	25	13	10	89	161	102	161	152	161	158	161	69	168	100	168	165	168	167	168	12	66	39	66	58	66	66	66	17	56	36	56	54	56	54	56
11	2	51	M	L	3	70	60	15.9	10	52	24	14	10	90	160	101	160	140	160	159	160	70	169	100	169	165	169	166	169	13	65	39	65	57	65	65	65	16	55	33	55	50	55	50	55
12	2	51	W	L	3	62	58	25	0	50	22	15	0	89	161	100	161	150	161	160	161	71	170	99	170	160	170	170	168	14	64	39	64	50	64	64	64	15	54	33	54	50	54	50	54
13	2	40	W	L	3	62	60	25	0	50	21	12	0	89	162	99	162	150	162	161	162	72	170	99	170	160	170	170	168	13	63	39	63	57	63	63	63	14	53	30	53	50	53	50	53
14	2	50	M	R	3	60	50	21	0	53	29	13	0	86	163	100	163	130	163	162	163	73	170	100	170	160	170	169	170	14	62	38	62	50	62	60	62	13	52	32	52	50	52	50	52
15	2	51	W	R	3	60	50	17	0	45	27	15	0	86	164	99	164	130	164	163	162	74	170	72	170	167	170	169	170	15	61	37	61	55	61	60	61	12	51	38	51	50	51	50	51
16	2	51	M	R	3	58	55	20	7	58	20	15	12	83	170	105	170	160	167	160	169	61	170	106	170	156	170	159	170	6	64	30	64	50	64	64	64	8	55	30	55	53	55	55	55
17	2	51	W	R	5	60	55	20	7	57	20	16	14	84	169	105	169	159	166	161	168	62	170	100	170	155	170	159	170	7	66	31	66	55	66	65	66	9	56	32	56	54	56	55	56
18	2	53	W	R	3	50	40	27.2	10	41	23	18	12	85	168	105	168	159	165	162	167	63	170	100	170	155	170	156	170	8	68	32	68	55	68	66	68	10	57	34	57	55	57	56	57
19	2	51	M	R	3	71	60	31	0	42	22	19	3	86	167	104	167	160	164	163	166	64	170	101	170	158	170	160	170	9	69	33	69	56	69	66	69	11	58	35	58	57	58	58	58
20	2	48	M	L	5	55	40	20	0	43	22	12	4	87	166	102	166	150	163	164	165	65	170	105	170	155	170	160	170	10	65	34	65	56	65	65	65	12	59	35	59	55	59	58	59
21	2	49	W	L	5	60	40	11.4	10	47	23	10	7	88	165	101	165	150	162	165	164	66	170	102	170	152	170	165	170	10	65	35	65	57	65	65	65	13	60	35	60	60	60	60	60
22	2	48	M	L	5	50	40	34	0	48	29	13	2	89	164	100	164	145	161	155	163	67	170	100	170	154	170	164	170	10	63	36	63	57	63	63	63	14	59	38	59	54	59	55	59
23	2	47	W	R	5	52	40	31	0	40	30	14	5	90	163	99	163	140	160	156	162	68	170	100	170	157	170	167	170	11	63	37	63	50	63	63	63	15	58	34	58	53	58	53	58
24	2	53	M	R	3	59	40	33	0	41	26	15	8	89	162	100	162	139	161	157	161	69	170	99	170	160	170	165	170	12	66	38	66	50	66	66	66	16	60	34	57	52	57	52	57
25	2	47	W	L	5	62	40	27.5	10	52	25	12	10	89	161	99	161	152	162	158	160	70	170	99	170	160	170	165	170	13	65	39	65	55	65	65	65	17	56	34	56	54	56	54	56
26	2	46	W	L	3	45	30	15.9	10	50	24	13	10	86	160	95	160	140	163	159	161	71	170	100	170	165	170	170	170	14	64	39	64	55	64	64	64	16	55	33	55	50	55	50	55
27	2	49	M	L	4	71	50	25	0	50	22	15	0	86	161	98	161	150	164	160	162	72	170	72	170	100	170	170	170	15	63	41	63	55	64	63	63	15	54	33	54	50	54	50	54
28	2	55	W	R	3	70	70	41		46	23	16		80	165	95	165	100	165			61	160	82	160	83	160			5	60	15	60	17	60			15	50	30	50	30	50
29	2	36	W	L	3	70	70	40		44	20	10		80	164	98	164	100	164			60	160	81	160	84	160			6	61	15	61	17	61			15	51	30	51	30	51
